# Supplementary material for: Modeling the Attractor Landscape of Disease Progression: a Network-Based Approach
Source: Front Genet. 2017 Apr 18;8:48. doi: 10.3389/fgene.2017.00048 (PMC5394169; doi:10.3389/fgene.2017.00048)
Supplement: Supplementary file 2 [file Table2.XLSX]

## Sheet: Genes_unique_interaction
List ofproteins/ genes with unique interactions in each stage-specific correlation network
Dataset:
GSE62286					GSE4290						GSE18105
EPD	PD	normal			Normal	G2	G3	G4			Metastatic	Non_metastatic	Normal
ACYP1	TMEM18	AP1S1			ACTL6B	NDC80	KLRC2	KLRC2			ACSL6	SI	ACSL6
AP1S1	LOC389707	UPP2			ASPA	IRX2	KLRC1	ACTL6B			CYorf15A	ACSL6	C8orf84
C12orf12	SUCLG2	VRK3			C11orf87	LOC154822	PDYN	ASPA			UTY	CYorf15B	CLCA1
C3orf20	STK36	TRH			CABP1	LOC286178	NTSR2	ASPM			WIF1	UTY	CLCA4
CARD17	CCDC123	GPX2			CACNG3	SFRP2	PDPN	AU156822			DPP10	ZFY	CYP4X1
CCDC70	SLC7A9	SNX21			CAMK1G	LOC100505875	IGFBP2	C11orf87			EREG	CYorf15A	CYorf15A
CCL17	GRIA2	RPS6KA6			CCK	AU156822	AU156822	CABP1			COL10A1	DEFA5	CYorf15B
CD247	TLL1	PV3182			CXCL14	PDPN	SOX4	CACNG3			GREM1	ENPP3	DEFA5
CDCA7	RALGPS1	RALGPS1			DDN	MET	TOP2A	CAMK1G			IGF2BP3	EREG	DPP10
CLDN19	NCALD	SPATA19			EGR4	RRM2	LGI3	CCK			IGF2BP31	UGT2A3	DUOX2
CLN6	MRPS27	RIC8A			EIF1AY	NKAIN4	ASPA	COL1A1			MAGEA3	FAM3B	ENPP3
DCD	MAP3K3	SEC31A			FBXL16	TOP2A	COL1A1	COL4A1			MAGEA6	FZD10	EPHB1
DHRSX	LARP2	SLC3A2			GABRA1	CXCL14	COL4A1	DDN			CLCA4	GNG4	FOXP2
DNAJB2	HLA-DRA	PV3304			GABRA5	SOX4	NDC80	EGFR			MS4A12	COL10A1	FREM2
EDC3	PHF17	TLL1			GABRB2	EGFR	EGFR	EGR4			ACSL6.1	GREM1	GABRB2
EMG1	GOPC	SUCLG2			GABRD	KIAA0748	ASPM	EIF1AY			MUC4	CNTN3	GNG4
ESRRA	FFAR2	TRAM1			GABRG2	GPR22	RRM2	FBXL16			PLA2G4A	HEPACAM2	HEPACAM2
EXOSC8	P2RX5	NCALD			GJB6	LY86-AS	CCK	GABRA1			TCN1	IGF2BP3	LGR5
FAM19A5	SPATA19	MRPS27			GPR22	C11orf87	KCNV1	GABRA5				IL33	MS4A12
FFAR2	EXOSC8	VANGL1			H12214	EGR4	OGDHL	GABRB2				FREM2	MUC4
FHIT	EPS8L3	DHRSX			H15261	RGS4	SLC6A15	GABRD				LGR5	NPTX2
FLJ32658	DHRSX	KIAA1191			HCN1	SLC6A15	NRXN3	GABRG2				ACSL6	OLFM4
GIYD2	SPERT	SLC30A5			KCNV1	MFSD4	SCN3B	GJB6				LYZ	PCP4
GOPC	C3orf20	IARS2			KIAA0748	SLITRK4	SLITRK4	GPR22				MAGEA3	PKIB
GPX2	DCD	HLA-DRA			LGI3	NRXN3	WIF1	H12214				MAGEA6	PLA2G4A
GRIA2	RPAIN	PPP1R8			LOC100288656	VSNL1	KIAA0748	H15261				MUC4	PRAC
HLA-DRA	RETN	NME7			LY86-AS	CCK	DDN	HCN1				PAH	PTPN20A
IFI6	CRYM	TXNDC10			MAL2	OLFM3	CAMK1G	IGFBP2				PCP4	REG3A
IGKV1-5	IGKV1-5	FAM19A5			MAP4	RAB3C	CACNG3	KCNV1				SLC35D3	REG4
KIAA1191	MGC46496	PHF17			MFSD4	CACNG3	RAB3C	KIAA0748				PLA2G4A	SDR16C5
KIAA1913	PHTF2	EXOSC8			NEFL	WIF1	GPR22	KLRC1				CXCL5	SI
LARP2	FBLN5	GRIA2			NRXN3	DDN	SV2B	LGI3				RASGEF1A	SLC26A3
LOC389707	FAM19A5	ESRRA			OGDHL	LOC100288656	GABRA1	LOC100288656				REG1B	SLC35D3
MGC46496	IARS2	IGKV1-5			OLFM3	GABRD	ZNF385B	LY86-AS				REG3A	ST6GAL2
MTG1	MGC44328	EPS8L3			PDYN	GABRA5	UBE2QL1	MAL2				MAP7D2	TNFRSF19
NCALD	PAH	CARD17			RAB3C	KCNV1	GJB6	MAP4				AU156421	TRPM6
P2RX5	KCNAB2	TMCO4			RGS4	CABP1	RSPO2	MFSD4				TRPM6	UGT2A3
PDPK1	FLJ32658	DCD			RPS4Y1	CAMK1G	STMN2	NDC80				SLC26A3	USP9Y
PHTF2	CLN6	FLJ21908			RSPO2	NEFL	TRHDE	NEFL				C8orf84	UTY
PSAT1	TRAM1	TUBG1			SCN3B	OGDHL	MAP4	NRXN3				SLITRK6	WIF1
RALGPS1	CLDN19	CRYM			SLC17A7	GABRB2	OLFM3	NTSR2				ST6GAL2	XIST
RETN	FHIT	ZNF131			SLC6A15	ZNF385B	GABRG2	OGDHL				PCSK1	ZFY
RPS6KA6	C14orf129	PHTF2			SLITRK4	GJB6	GABRB2	OLFM3				CLCA1
SLC30A5	ZH2C2	CLN6			STMN2	GABRA1	FBXL16	PDPN				TCN1
SLC3A2	CCND2	ZCCHC6			STYK1	RSPO2	MFSD4	PDYN				RNF182
SPERT	SLC30A5	CLDN19			SV2B	H12214	GABRA5	RAB3C				TNFRSF19
SPRY2	PPP1R8	PLXDC2			SYT1	SYT1	CABP1	RGS4				XIST
STK36	AP1S1	KCNAB2			TRHDE	STYK1	EGR4	RPS4Y1				USP9Y
SUCLG2	EMG1	CCDC70			UBE2QL1	FBXL16	ACTL6B	RRM2				REG4
THAP4	FLJ21908	STK36			UNC13C	MAP4	STYK1	RSPO2				WT1
TMCO4	CCDC70	CALML5			USP9Y	SV2B	LY86-AS	SCN3B				WIF1
TMEM18	TMCO4	GIYD2			VSNL1	HCN1	GABRD	SLC17A7				ZIC2
TRH	KIAA1913	PON3			WIF1	H15261	NEFL	SLC6A15
TRSPAP1	CARD17	C4orf7			XIST	TRHDE	HCN1	SLITRK4
TXNDC10	PIP5K3	C12orf12			ZFY	MAL2	H12214	SOX4
UBE2S	ITM2B	LARP2			ZNF385B	CHI3L1	RGS4	STMN2
VRK3	ZCCHC6	KIAA1913				GABRG2	C11orf87	STYK1
WDR1	CALML5	C14orf129				UNC13C	LOC100288656	SV2B
ZAP70	THAP4	PV3849				USP9Y	VSNL1	SYT1
ZCCHC6	C9orf86	C1orf162				RPS4Y1	UNC13C	TOP2A
ZNF740	C4orf7	TRSPAP1				EIF1AY	SYT1	TRHDE
	EDC3	ATP5B				UBE2QL1	SLC17A7	UBE2QL1
	PSAT1	ITM2B				STMN2	MAL2	UNC13C
	TRSPAP1	ADAM2				SCN3B	H15261	USP9Y
	VANGL1	FHIT				ZFY		VSNL1
	C12orf12					SLC17A7		WIF1
	ATP5B					XIST		XIST
	SLC25A26							ZFY
	RPS6KA6							ZNF385B
	DNAJB2
	REM1
	UBE2S
	NAALADL2
	SEC31A
	SFMBT1
	TRH
	C1orf162
	C21orf7
	ESRRA
	PV3304
	SPRY2
	ING4
	ZAP70
	PLXDC2
	DNAJB8
	VRK3
	PV3849
	ACYP1
	C1orf63
	C16orf79
	UPP2
	IFI6
	CDCA7
	ANKS6
	GIYD2
	ACRV1
